# Supplementary material for: Beneficial Effects of Pulmonary Vasodilators on Pre-Capillary Pulmonary Hypertension in Patients with Chronic Kidney Disease on Hemodialysis
Source: Life (Basel). 2022 May 24;12(6):780. doi: 10.3390/life12060780 (PMC9224627; doi:10.3390/life12060780)
Supplement: Supplementary file 1 [file life-12-00780-s001.zip]

Archive with 1 entries (1 files):
- life-1686454-supplementary.pdf
